# Supplementary material for: A case study of petrophysical rock typing and permeability prediction using machine learning in a heterogenous carbonate reservoir in Iran
Source: Sci Rep. 2022 Mar 16;12:4505. doi: 10.1038/s41598-022-08575-5 (PMC8927145; doi:10.1038/s41598-022-08575-5)
Supplement: Supplementary file 1 — Supplementary Information. [file 41598_2022_8575_MOESM1_ESM.zip]

Archive with 2 entries (2 files):
- code.py
- raw data.xlsx
