# Supplementary material for: A case study of petrophysical rock typing and permeability prediction using machine learning in a heterogenous carbonate reservoir in Iran
Source: Sci Rep. 2022 Mar 16;12:4505. doi: 10.1038/s41598-022-08575-5 (PMC8927145; doi:10.1038/s41598-022-08575-5)
Supplement: Supplementary file 1 — Supplementary Information. [file 41598_2022_8575_MOESM1_ESM.zip › raw data.xlsx]

## Sheet: Sheet1
sample	k(md)	phi (fraction)	sw	r35 (micron)
39H	0.4	0.13	0.25	0.34
39H	0.4	0.13	0.24	0.34
37H	1.44	0.18	0.29	0.54
13H	2.18	0.21	0.14	0.62
13H	2.18	0.21	0.23	0.62
34V	1.54	0.18	0.24	0.57
37H	1.44	0.18	0.17	0.54
34V	1.54	0.18	0.17	0.57
72V	0.47	0.12	0.24	0.39
89H	0.48	0.13	0.2	0.39
72V	0.47	0.12	0.18	0.39
89H	0.48	0.13	0.1	0.39
17H	1.41	0.17	0.24	0.58
25H	1.49	0.17	0.15	0.58
17H	1.41	0.17	0.21	0.58
25H	1.49	0.17	0.22	0.58
78H	0.45	0.12	0.33	0.4
78H	0.45	0.12	0.18	0.4
42H	0.72	0.13	0.21	0.47
10H	1.89	0.18	0.23	0.64
10H	1.89	0.18	0.13	0.64
42H	0.72	0.13	0.09	0.47
S99V	0.11	0.08	0.21	0.25
27H	1.47	0.16	0.15	0.61
27H	1.47	0.16	0.19	0.61
S99V	0.11	0.08	0.46	0.25
2V	1.91	0.17	0.26	0.68
2V	1.91	0.17	0.14	0.68
3H	1.82	0.17	0.16	0.66
3H	1.82	0.17	0.18	0.66
99H	1.07	0.14	0.23	0.56
99H	1.07	0.14	0.15	0.56
113H	0.68	0.12	0.17	0.49
113H	0.68	0.12	0.22	0.49
21V	1.16	0.14	0.17	0.59
21V	1.16	0.14	0.14	0.59
56H	0.2	0.08	0.22	0.34
56H	0.2	0.08	0.59	0.34
92H	0.11	0.07	0.03	0.28
92H	0.11	0.07	0.62	0.28
20V	8.29	0.26	0.2	1.13
20V	8.29	0.26	0.21	1.13
10V	3.57	0.2	0.18	0.87
10V	3.57	0.2	0.18	0.87
79H	3.06	0.18	0.18	0.85
79H	3.06	0.18	0.19	0.85
128H	2.88	0.18	0.22	0.84
128H	2.88	0.18	0.21	0.84
18H	5.7	0.2	0.14	1.13
109V	2.33	0.16	0.26	0.8
109V	2.33	0.16	0.14	0.8
135V	7.07	0.21	0.09	1.21
110H	1.98	0.15	0.15	0.77
110H	1.98	0.15	0.2	0.77
135V	7.07	0.21	0.22	1.21
18H	5.7	0.2	0.24	1.13
27	4.26	0.18	0.27	1.06
27H	4.26	0.18	0.1	1.06
22H	1.85	0.13	0.25	0.83
22H	1.85	0.13	0.21	0.83
100H	4.26	0.17	0.22	1.11
100H	4.26	0.17	0.1	1.11
34H	11.94	0.22	0.11	1.59
34	11.94	0.22	0.2	1.59
87H	0.73	0.09	0.28	0.64
87H	0.73	0.09	0.14	0.64
70V	0.14	0.05	0.77	0.38
115H	9.83	0.21	0.2	1.49
115H	9.83	0.21	0.08	1.49
101H	0.97	0.1	0.23	0.7
101H	0.97	0.1	0.25	0.7
70V	0.14	0.05	0.21	0.38
114H	0.94	0.1	0.34	0.7
114H	0.94	0.1	0.12	0.7
132H	1.05	0.1	0.36	0.76
132H	1.05	0.1	0.19	0.76
59H	0.99	0.09	0.34	0.77
59H	0.99	0.09	0.2	0.77
109H	8.16	0.18	0.06	1.5
93H	8.19	0.19	0.24	1.44
93H	8.19	0.18	0.2	1.44
109H	8.16	0.18	0.17	1.5
18V	1.65	0.11	0.34	0.9
18V	1.65	0.11	0.17	0.9
48H	1.6	0.11	0.24	0.92
48H	1.6	0.11	0.2	0.92
33H	12.63	0.19	0.33	1.85
33H	12.63	0.19	0.13	1.85
65H	0.23	0.06	0.54	0.51
65H	0.23	0.06	0.08	0.51
80H	4.28	0.14	0.3	1.28
106H	13.36	0.19	0.28	1.94
106H	13.36	0.19	0.14	1.94
45H	3.73	0.13	0.27	1.25
45	3.73	0.13	0.27	1.25
16H	13.97	0.19	0.2	2.01
16H	13.97	0.19	0.21	2.01
105H	6.64	0.14	0.08	1.64
105H	6.64	0.14	0.24	1.64
4H	4.68	0.13	0.32	1.48
4H	4.68	0.13	0.25	1.48
34H	11.77	0.16	0.23	2.05
34H	11.77	0.16	0.12	2.05
106V	45.03	0.23	0.32	3.37
106V	45.03	0.23	0.05	3.37
73H	3.97	0.11	0.22	1.55
73H	3.97	0.11	0.34	1.55
40H	8.37	0.13	0.39	2
117V	26.25	0.19	0.32	2.88
117V	26.25	0.19	0.19	2.88
50H	1.72	0.07	0.22	1.32
50H	1.72	0.07	0.49	1.32
45H	1.27	0.06	0.08	1.31
107V	17.14	0.17	0.1	2.51
110	16.81	0.14	0.2	2.93
110H	16.81	0.14	0.16	2.93
45H	1.27	0.06	0.41	1.31
105V	7.97	0.11	0.24	2.37
117H	53.95	0.19	0.36	4.47
105V	7.97	0.11	0.37	2.37
117H	53.95	0.19	0.15	4.47
50H	55.6	0.17	0.11	4.84
61H	63.1	0.18	0.13	5.17
61H	63.1	0.18	0.22	5.17
72H	3.07	0.06	0.24	2.09
72H	3.07	0.06	0.34	2.09
15H	122.67	0.18	0.07	7.64
15H	122.67	0.18	0.21	7.64
